# Supplementary material for: Redefining the scientific method: As the use of sophisticated scientific methods that extend our mind
Source: PNAS Nexus. 2024 Mar 12;3(4):pgae112. doi: 10.1093/pnasnexus/pgae112 (PMC10981393; doi:10.1093/pnasnexus/pgae112)
Supplement: pgae112_Supplementary_Data [file pgae112_supplementary_data.xlsx]

## Sheet: discoveries
Nobel-prize-winning discovery (1 yes, 0 no)	Discovery	Use of observation in discovery-making publication	Use of experimentation in discovery-making publication	Use of hypothesis testing in discovery-making publication	Use of a sophisticated scientific method/tool (statistics, centrifuges etc.) in discovery-making publication	Main publication of discovery
1	Laws of chemical dynamics and osmotic pressure	1	1	1	1	Studies In Chemical Dynamics [Original: Etudes de Dynamique Chimique]
1	Serum therapy	1	1	1	1	The mechanism of diphtheria immunity and tetanus immunity in animals [Original: Ueber das Zustandekommen der Diphtherie-Immunität und der Tetanus-Immunität bei Thieren]
1	X-rays	1	1	1	1	On a New Kind of Rays
1	Sugar and purine syntheses	1	1	1	1	Ueber aromatische Hydrazinverbindungen
1	Combating malaria	1	1	1	1	On some Peculiar Pigmented Cells Found in Two Mosquitos Fed on Malarial Blood
1	Influence of magnetism upon radiation phenomena	1	1	1	1	La théorie électromagnétique de Maxwell et son application aux corps mouvants
1	Electrolytic theory of dissociation	1	1	1	1	Recherches sur la conductibilité galvanique des électrolytes
1	Light radiation treatment	1	1	1	1	Om Anvendelse i Medicinen af koncentrerede kemiske Lysstraaler
1	Spontaneous radioactivity	1	1	1	1	Sur les radiations émises par phosphorescence
1	Inert gaseous elements	1	1	1	1	Argon, a New Constituent of the Atmosphere
1	Physiology of digestion	1	1	1	1	The work of the digestive glands, Lectures by Professor I. P. Pavlov
1	Density of gases and discovery of argon	1	1	1	1	Argon, a New Constituent of the Atmosphere
1	Organic dyes and hydroaromatic compounds	1	1	1	1	Untersuchungen über die Gruppe des Indigoblaus: Mittheilungen aus dem organischen Laboratorium der Gewerbe-Academie in Berlin
1	Tuberculosis bacterium	1	1	1	1	Die Ätiologie der Tuberkulose
1	Cathode rays	1	1	1	1	Ueber Kathodenstrahlen in Gasen von atmosphärischem Druck und im äussersten Vacuum
1	Isolation of the element fluorine	1	1	1	1	Recherches sur l'isolement du fluor
1	Structure of the nervous system	1	1	1	1	Sulla sostanza grigia del cervello
1	Electron	1	1	1	1	XL. Cathode rays
1	Cell-free fermentation	1	1	1	1	Alkoholische gährung ohne hefezellen
1	Causative agent of malaria	1	1	1	1	Nature parasitaire des accidents de l'impaludisme: description d'un nouveau parasite trouvé dans le sang des malades atteints de fièvre palustre
1	Interferometer for measuring speed of light	1	1	1	1	The relative motion of the Earth and the Luminiferous ether
1	Chemistry of radioactive substances	1	1	1	1	VIII. Uranium radiation and the electrical conduction produced by it
1	Disintegration of chemical elements	1	1	1	1	LXXXIV.—The radioactivity of thorium compounds. II. The cause and nature of radioactivity
1	Immunity	1	1	1	1	Untersuchungen über die mesodermalen Phagocyten einiger Wirbeltiere
1	Method for color photography	1	1	1	1	Photographie des couleurs par la méthode interférentielle de M. Lippmann
1	Chemical equilibria and rates of reaction	1	1	1	1	In Sachen der modernen Chemie: offener Brief an Herrn Albrecht Rau
1	Catalysis	1	1	1	1	Über den Wärmewert der Bestandteile der Nahrungsmittel
1	Function and surgery of thyroid gland	1	1	1	1	Ueber Krophfexstirpation und ihre Folgen
1	Wireless telegraphy	1	1	1	1	Wireless signalling; switches; transformers GB189612039A Worldwide applications
1	Alicyclic compounds	1	1	1	1	Zur Kenntniss der Terpene und ätherischen Oele
1	Composition of nucleic acids	1	1	1	1	Ueber die basischen Stoffe des Zellkerns
1	Equation of state for gases and liquids	1	0	1	1	Over de continuïteit van den gas- en vloeistoftoestand, Volume 1
1	Elements radium and polonium and isolation of radium	1	1	1	1	Traité de radioactivité. Vol. 2
1	Dioptrics of the eye	1	1	1	1	Bidrag till astigmatismens teori
1	Laws governing the radiation of heat	1	1	1	1	Methode zur Prüfung des Strahlungsgesetzes absolut schwarzer Körper
1	Method for combining basic into complex organic compounds (Grignard reagent)	1	1	1	1	Sur les combinaisons organomagnésiennes mixtes et leur application à des synthèses d'acides, d'alcools et d'hydrocarbures
1	Method of hydrogenation by catalysis	1	1	1	1	Action du nickel sur l’éthylène. Synthèse de l’éthane
1	Method for transplantation of blood vessels and organs	1	1	1	1	La technique opératoire des anastomses vasculaires et la transplantation des viscères
1	Invention of solar valve	1	1	1	1	US939986A United States. Automatically opening and closing valves. Worldwide applications
1	Linkage of atoms in molecules	1	1	0	1	Beitrage zur Konstitution anorganischer Verbindungen
1	Anaphylaxis	1	1	1	1	De l'action anaphylactique de certains venins
1	Liquid helium	1	1	1	1	The liquefaction of helium
1	Superconductivity	1	1	1	1	Further Experiments with Liquid Helium. D. On the Change of the Electrical Resistance of Pure Metals at very low Temperatures, etc. V. The Disappearance of the resistance of mercury
1	Methods for determining atomic masses	1	1	1	1	A REVISION OF THE ATOMIC WEIGHTS OF SODIUM AND CHLORINE
1	Physiology of the vestibular apparatus	1	1	1	1	Psychophysiologische Untersuchungen über die Bedeutung des Shatolithenapparates für die Orientierung im Raume an Normalen und Taubstummen
1	Diffraction of X-rays by crystals	1	1	1	1	Eine quantitative Prüfung der Theorie für die Interferenzerscheinungen bei Röntgenstrahlen
1	Chlorophyll composition	1	1	1	1	Untersuchungen über Chlorophyll. I. Ueber eine Methode der Trennung und Bestimmung von Chlorophyllderivaten
1	Crystal structure by means of X-rays	1	1	1	1	The reflection of X-rays by crystals
1	Characteristic Röntgen radiation	1	1	1	1	Polarisation in secondary Röntgen radiation
1	Method for producing ammonia	1	1	1	1	Über die technische Darstellung von Ammoniak aus den Elementen
1	Quantum theory	1	1	1	1	On an Improvement of Wien’s Equation for the Spectrum
1	Immunity factors of blood serum	1	1	1	1	Sur le mode d'action des sérums préventifs
1	Doppler effect in canal rays	1	1	1	1	Über die Lichtemission der Kanalstrahlen in Wasserstoff
1	Stark effect	1	1	1	1	Beobachtungen über den Effekt des elektrischen Feldes auf Spektrallinien. II. Längseffekt
1	Third law of thermodynamics	1	1	1	1	Thermodynamik und spezifische warme
1	Capillary motor regulating mechanism	1	1	1	1	The Regulation of the Supply of Blood to the Right Heart: With a Description of a new Circulation Model
1	Precision measurement using anomalies in nickel steel alloys	1	1	1	1	Recherches sur les aciers au nickel
1	Origin and nature of isotopes	1	1	1	1	The Origin of Actinium
1	Law of the photoelectric effect	1	0	1	1	Über einen die Erzeugung und Verwandlung des Lichtes betreffenden heuristischen Gesichtspunkt
1	Mass spectrography and isotopes	1	1	1	1	XLVIII. The possibility of separating isotopes
1	Physiology of the muscular system	1	1	1	1	The mode of action of nicotine and curari, determined by the form of the contraction curve and the method of temperature coefficients
1	Structure of atoms based on quantum theory	1	1	1	1	I. On the constitution of atoms and molecules
1	Method of micro-analysis of organic substances	1	1	1	1	Die Quantitative Organische Mikroanalyse
1	Insulin	1	1	1	1	The internal secretion of the pancreas
1	Elementary charge of electricity	1	1	1	1	The isolation of an ion, a precision measurement of its charge, and the correction of stokes's law
1	Method and mechanism of electrocardiogram	1	1	1	1	Ein neues galvanometer
1	Improved X-ray spectroscopy	1	1	1	1	X-Ray Spectra of the Elements Na to Cr
1	Nature of colloids using developed ultramicroscope	1	1	1	1	Uber sichtbarmachung und größenbestimmung ultramikoskopischer teilchen, mit besonderer anwendung auf goldrubingläser
1	Laws governing impact of electron on an atom	1	1	1	1	Über Zusammenstöße zwischen Elektronen und den Molekülen des Quecksilberdampfes und die Ionisierungsspannung desselben
1	Research on disperse systems and developed the ultracentrifuge	1	1	1	1	The ultra-centrifuge, a new instrument for the determination of size and distribution of size of particle in amicroscopic colloids
1	Spiroptera carcinoma	1	1	1	1	Untersuchungen über eine Nematode (Spiroptera sp. n.) und deren FÄhigkeit, papillomatöse und carcinomatöse Geschwulstbildungen im Magen der Ratte hervorzurufen
1	Sedimentation equilibrium	1	1	1	1	Mouvement Brownien et Réalité Moléculaire
1	Chemistry of bile acids	1	1	1	1	Über den mechanismus der oxydationsvorgänge
1	Therapeutic value of malaria inoculation	1	1	1	1	Über die Einwirkung der Malaria auf die progressive Paralyse
1	Compton effect	1	1	1	1	A quantum theory of the scattering of X-rays by light elements
1	Development of cloud chamber	1	1	1	1	On a method of making visible the paths of ionising particles through a gas
1	Constitution of sterols	1	1	1	1	Sterine und antirachitisches Vitamin
1	Cause of typhus	1	1	1	1	Experimental Reproduction of Exanthematic Typhus in Monkeys
1	Cause of the thermionic phenomenon	1	1	1	1	On the Negative Radiation from Hot Platinum
1	Fermentation of sugar	1	1	1	1	The alcoholic ferment of yeast-juice
1	Antineuritic vitamin	1	1	0	1	Eine Beri Beri-ähnliche Krankheit der Hühner
1	Growth-stimulating vitamins	1	1	1	1	Feeding experiments illustrating the importance of accessory factors in normal dietaries
1	Wave nature of electrons	1	1	1	1	XXXV. A tentative theory of light quanta
1	Constitution of haemin and chlorophyll	1	1	1	1	Synthese des haematoporphyrins, protoporphyrins und haemins
1	Human blood groups	1	1	1	1	Agglutination phenomena in normal human blood
1	Raman effect	1	1	1	1	A new type of secondary radiation
1	Chemical high pressure methods	1	1	1	1	US1188530A United States. Apparatus for working with hydrogen under pressure. Worldwide applications
1	Nature and mode of action of the respiratory enzyme	1	1	1	1	Über die Wirkung des Kohlenoxyds auf den Stoffwechsel der Hefe
1	Theory of atomic structure/Lewis theory of shared electrons	1	1	1	1	The Arrangement of Electrons in Atoms and Molecules
1	Functions of neurons	1	1	1	1	The discharge of impulses in motor nerve fibres: Part I. Impulses in single fibres of the phrenic nerve
1	Development of quantum mechanics	1	0	1	1	Zur Quantenmechanik. II
1	Chromosome theory of heredity	1	1	1	1	Chromosomes and heredity
1	Wave equation	1	0	1	1	Quantisierung als Eigenwertproblem
1	Relativistic quantum theory	1	0	1	1	The quantum theory of the electron
1	Heavy hydrogen	1	1	1	1	A hydrogen isotope of mass 2
1	Liver therapy in cases of anaemia	1	1	1	1	Blood volume studies. III Behavior of a large series of dyes introduced into the circulating blood
1	Synthesis of new radioactive elements	1	1	1	1	Artificial production of a new kind of radio-element
1	Organizer effect in embryonic development	1	1	1	1	über Induktion von Embryonalanlagen durch Implantation artfremder Organisatoren
1	Neutron	1	1	1	1	Possible existence of a neutron
1	Research on molecular structure using new X-ray methods	1	1	1	1	Zur theorie der spezifischen wärmen
1	Chemical transmission of nerve impulses	1	1	1	1	The action of certain esters and ethers of choline, and their relation to muscarine
1	Cosmic radiation	1	1	1	1	Observations in low level radiation during seven free balloon flights
1	Positron	1	1	1	1	The apparent existence of easily deflectable positives
1	Carbohydrates and vitamins	1	1	1	1	LXXXIII.—Polysaccharides. Part I. The structure of inulin
1	Catalysis and vitamin C	1	1	1	1	Hexuronic acid as the antiscorbutic factor
1	Diffraction of electrons by crystals	1	1	1	1	Diffraction of electrons by a crystal of nickel
1	Carotenoids, Vitamins B2 and B6, and chromatographic techniques	1	1	1	1	Mikro‐Bestimmung von Acetyl‐, Benzoyl‐und C‐Methylgruppen
1	Sinus and aortic mechanisms in respiration	1	1	1	1	The mechanism of bradycardia caused by nicotine, lobeline, cyanine, sodium sulphur, nitrite and morphine: the asphyctic bradycardia
1	Radioactivity produced by neutron bombardment	1	1	1	1	Tentativo di una teoria dei raggi β
1	Sex hormones	1	1	1	1	Über die chemische Untersuchung der Sexualhormone Angewandte Chemie
1	Polymethylenes and higher terpenes	1	1	1	1	Zur Kenntnis der Sexualhormone II. Über die Synthese des Testikelhormons (Androsteron) und Stereoisomerer desselben durch Abbau hydrierter Sterine
1	Antibacterial effects of prontosil	1	1	1	1	Ein beitrag zur chemotherapie der bakteriellen infektionen
1	Invention of cyclotron and study of artificial radioactive elements	1	1	1	1	The production of high speed light ions without the use of high voltages
1	Method of using isotopes as tracers	1	1	1	1	The Absorption and Translocation of Lead by Plants: A Contribution to the Application of the Method of Radioactive Indicators in the Investigation of the Change of Substance in Plants
1	Vitamin K and its chemical nature	1	1	1	1	The antihæmorrhagic vitamin of the chick.: occurrence and chemical nature
1	Proton's magnetic moment using newly developed molecular ray method	1	1	1	1	Über die magnetische Ablenkung von Wasserstoffmolekülen und das magnetische Moment des Protons
1	Fission of heavy nuclei	1	1	1	1	Über den Nachweis und das Verhalten der bei der Bestrahlung des Urans mittels Neutronen entstehenden Erdalkalimetalle
1	Differentiated functions of single nerve fibres	1	1	1	1	A study of the action currents of nerve with the cathode ray oscillograph
1	Method for recording magnetic properties of atomic nuclei	1	0	1	1	A new method of measuring nuclear magnetic moment
1	Fodder preservation method	1	1	1	1	La methode AIV pour la conservation du fourrage vert
1	Penicillin and its curative effect	1	1	0	1	On the antibacterial action of cultures of a penicillium, with special reference to their use in the isolation of B. influenzae
1	Exclusion (Pauli) principle	1	1	1	1	Über den Zusammenhang des Abschlusses der Elektronengruppen im Atom mit der Komplexstruktur der Spektren
1	Preparation of enzymes and virus proteins	1	1	1	1	The isolation and crystallization of the enzyme urease
1	Mutations by means of x-ray radiation	1	1	1	1	Artificial transmutation of the gene
1	Invention of Bridgman pressure apparatus to produce extremely high pressures	1	1	1	1	The Technique of High Pressure Experimenting
1	Methods for producing alkaloids	1	1	1	1	LXXV.—A theory of the mechanism of the phytochemical synthesis of certain alkaloids
1	Role of pituitary lobe in metabolism of sugar	1	1	1	1	The sensitivity to hypertensin, adrenalin and renin of unanesthetized normal, adrenalectomized, hypophysectomized and nephrectomized dogs
1	Catalytic conversion of glycogen	1	1	1	1	Glycogen formation in the liver from d-and l-lactic acid
1	Ionosphere and the Appleton layer	1	1	1	1	Local reflection of wireless waves from the upper atmosphere
1	Method of electrophoresis and adsorption analysis	1	1	1	1	The moving boundary method of studying the electrophoresis of proteins
1	DDT as an insecticide	1	1	1	1	US2329074A United States. Devitalizing composition of matter. Worldwide applications
1	Development of Wilson cloud chamber and subsequent discoveries	1	1	1	1	Further investigations with a Wilson chamber. II.—The range and velocity of recoil atoms
1	Evidence of third law of thermodynamics	1	1	1	1	Attainment of Temperatures Below 1 Absolute by Demagnetization of Gd 2 (S O 4) 3· 8 H 2 O
1	Leucotomy as treatment for mental illnesses	1	1	1	1	Prefrontal leucotomy in the treatment of mental disorders
1	Functional organization of the interbrain	1	1	1	1	Hypothalamus und die Zentren des autonomen Nervensystems: Physiologie
1	Strong force (existence of mesons)	1	1	1	1	On the Interaction of Elementary Particles. I, Progress of Theoretical Physics Supplement, Vol 1
1	Diene synthesis	1	1	1	1	Synthesen in der hydroaromatischen Reihe
1	Hormones of adrenal cortex	1	1	1	1	THE CHEMISTRY OF CRYSTALLINE SUBSTANCES ISOLATED FROM THE SUPRARENAL GLAND
1	Photographic method and discoveries regarding mesons	1	1	1	1	Observations on the tracks of slow mesons in photographic emulsions
1	Transuranium elements	1	1	1	1	Radioactive element 93
1	Yellow fever vaccine	1	1	1	1	Spontaneous encephalomyelitis of mice, a new virus disease
1	Particle accelerators for studying atomic nuclei	1	1	1	1	Experiments with high velocity positive ions. II.-The disintegration of elements by high velocity protons
1	Partition chromatography	1	1	1	1	A new form of chromatogram employing two liquid phases: A theory of chromatography. 2. Application to the micro-determination of the higher monoamino-acids in proteins
1	Streptomycin (antibiotic against tuberculosis)	1	1	1	1	Streptomycin, a Substance Exhibiting Antibiotic Activity Against Gram-Positive and Gram-Negative Bacteria
1	Methods for nuclear magnetic precision measurements	1	1	1	1	The Nuclear Induction Experiment
1	Macromolecular chemistry	1	1	1	1	Über Isopren und Kautschuk. 5. Mitteilung. Über die Hydrierung des Kautschuks und über seine Konstitution
1	Metabolism - citric acid cycle	1	1	1	1	Metabolism of ketonic acids in animal tissues
1	Coenzyme A and its importance for intermediary metabolism	1	1	1	1	A common factor in the enzymatic acetylation of sulfanilamide and of choline
1	Phase contrast microscope	1	1	1	1	Diffraction theory of the knife-edge test and its improved form, the phase-contrast method
1	Nature of the chemical bond	1	1	1	1	The Nature of the Chemical Bond and the Structure of Molecules and Crystals: An Introduction to Modern Structural Chemistry
1	Cultivation of poliomyelitis viruses in tissue culture	1	1	1	1	Cultivation of the Lansing strain of poliomyelitis virus in cultures of various human embryonic tissues
1	Statistical interpretation of quantum mechanics	1	0	0	1	Zur Quantenmechanik (On Quantum Mechanics)
1	Coincidence method	1	1	1	1	Über das Wesen des Comptoneffekts; ein experimenteller Beitrag zur Theorie der Strahlung
1	Synthesis of polypeptide hormones	1	1	1	1	The synthesis of an octapeptide amide with the hormonal activity of oxytocin
1	Nature and mode of action of oxidation enzymes	1	1	1	1	The yellow oxidation enzyme [Das gelbe Oxydationsferment]
1	Fine structure of hydrogen spectrum	1	1	1	1	Fine structure of the hydrogen atom by a microwave method
1	Magnetic moment of electron	1	1	1	1	The Magnetic Moment of the Electron
1	Mechanism of chemical reactions	1	1	1	1	Further investigations on the kinetics of gaseous oxidation reactions
1	Cardiac catheterization	1	1	1	1	Die sondierung des rechten herzens
1	Semiconductor amplifier (transistor)	1	1	1	1	Surface states and rectification at a metal semi-conductor contact
1	Synthesis in study of nucleotides	1	1	1	1	100. Experiments on the synthesis of purine nucleosides. Part I. Model experiments on the synthesis of 9-alkylpurines
1	Antihistamine and drug therapies	1	1	1	1	Protective effect of phenolic ethers in the course of histaminic intoxication [Action protectrice des ethers phenoliques au cours de intoxication histaminiques]
1	Parity laws	1	1	1	1	Question of parity conservation in weak interactions
1	Structure of insulin	1	1	1	1	Disulphide interchange reactions
1	Genes regulate definite chemical events	1	1	1	1	Genetic control of biochemical reactions in Neurospora
1	Organization of genetic material of bacteria	1	1	1	1	Gene Recombination in the Bacterium Escherichia coli
1	Cherenkov effect	1	1	1	1	Visible light from clear liquids under the action of gamma radiation
1	Polarographic methods of analysis	1	1	1	1	XXIX. Electrolysis with a dropping mercury cathode. Part I. Deposition of alkali and alkaline earth metals
1	Synthesis of ribonucleic acid and deoxyribonucleic acid	1	1	1	1	Isocitric dehydrogenase system (TPN) from pig heart
1	Antiproton	1	1	1	1	Observation of antiprotons
1	Radiocarbon dating method	1	0	1	1	Age determination by radiocarbon content: world-wide assay of natural radiocarbon
1	Acquired immunological tolerance	1	1	1	1	The Production of Antibodies
1	Development of bubble chamber	1	1	1	1	Some effects of ionizing radiation on the formation of bubbles in liquids
1	Carbon dioxide assimilation in plants	1	1	1	1	The path of carbon in photosynthesis
1	Mechanism of stimulation in the cochlea	1	1	1	1	The Variation of Phase Along the Basilar Membrane with Sinusoidal Vibrations
1	Electron scattering method	1	1	1	1	Scattering of High-Energy Electrons and the Method of Nuclear Recoil
1	Mossbauer effect	1	1	1	1	Kernresonanzabsorption von gammastrahlung in Ir 191
1	Structures of globular proteins	1	1	1	1	Three-dimensional structure of globular proteins
1	Structure of DNA molecule	1	0	1	1	Genetical implications of the structure of deoxyribonucleic acid
1	Quantum theory of superfluid liquid helium	1	0	0	1	Theory of the superfluidity of helium II
1	Technology of high polymers	1	1	1	1	Aluminium‐organische Synthese im Bereich olefinischer Kohlenwasserstoffe
1	Functioning of synapses	1	1	1	1	A quantitative description of membrane current and its application to conduction and excitation in nerve
1	Fundamental symmetry principles	0	0	0	1	On the constitution of metallic sodium
1	Nuclear shell model	1	0	1	1	On the "magic numbers" in nuclear structure
1	Structure of penicillin and vitamin B12	1	1	1	1	The X-Ray Crystallographic Investigation of the Structure of Penicillin
1	Mechanism and regulation of cholesterol	1	1	1	1	On the utilization of acetic acid for cholesterol formation
1	Oscillators and amplifiers based on maser-laser principle	1	1	1	1	Molecular Microwave Oscillator and New Hyperfine Structure in the Microwave Spectrum of NH3
1	Synthesis of organic substances	1	1	1	1	THE TOTAL SYNTHESIS OF CHOLESTEROL
1	Functioning of lysogeny	1	1	1	1	Induction de la production de bacteriophages chez une bactérie lysogène [Induction of bacteriophage production in a bacterium]
1	Genetic control of enzyme and virus synthesis	1	1	1	1	Genetic regulatory mechanisms in the synthesis of proteins
1	Development of quantum electrodynamics	0	0	0	1	On infinite field reactions in quantum field theory
1	Relativistic quantum field theory	0	0	0	1	Quantum electrodynamics. I. A covariant formulation
1	Feynman diagrams	0	0	1	1	Space-time approach to quantum electrodynamics
1	Molecular orbitals	1	1	1	1	The isotope effect in band spectra, II: the spectrum of boron monoxide
1	Hormonal treatment of prostatic cancer	1	1	1	1	Quantitative studies of prostatic secretion II. The effect of castration and of estrogen injection on the normal and on the hyperplastic prostate glands of dogs
1	Tumour-inducing viruses	1	1	1	1	A transmissible avian neoplasm (Sarcoma of the common fowl)
1	Optical methods for studying hertzian resonances	1	0	0	1	Quelques suggestions concernant la production optique et la détection optique d'une inégalité de population des niveaux de quantifigation spatiale des atomes. Application à l'expérience de Stern et Gerlach et à la résonance magnétique
1	Immeasurably fast reactions	1	1	1	1	Methods for investigation of ionic reactions in aqueous solutions with half-times as short as 10–9 sec. Application to neutralization and hydrolysis reactions
1	Flash photolysis and kinetic spectroscopy	1	1	1	1	Chemical Reactions Produced by Very High Light Intensities
1	Physiological and chemical visual processes in the eye	1	1	1	1	The components of the retinal action potential in mammals and their relation to the discharge in the optic nerve
1	Energy production in stars	1	1	1	1	Energy production in stars
1	Reciprocal relations	0	0	0	1	Reciprocal relations in irreversible processes. II
1	Interpretation of genetic code	1	1	1	1	The dependence of cell-free protein synthesis in E. coli upon naturally occurring or synthetic polyribonucleotides
1	Development of hydrogen bubble chamber	1	1	1	1	Neutral cascade hyperon event
1	Conformational analysis	1	1	1	1	The conformation of the steroid nucleus
1	Econometrics	1	1	1	1	Partial time regressions as compared with individual trends
1	Bacteria develop via mutations	1	1	1	1	Mutations of bacteria from virus sensitivity to virus resistance
1	DNA as bearer of genetic information	1	1	1	1	Independent functions of viral protein and nucleic acid in growth of bacteriophage
1	Quarks	1	1	1	1	A schematic model of baryons and mesons
1	Sugar nucleotides	1	1	1	1	The isolation of the coenzyme of phosphoglucomutase
1	Formalization of economic research using mathematics	0	0	0	1	Foundations of economic analysis
1	Quantal mechanism of neural transmitter release	1	1	1	1	A study of the desensitization produced by acetylcholine at the motor end-plate
1	Neurotransmitter norepinephrine	1	1	1	1	A Specific Sympathomimetic Ergone in Adrenergic Nerve Fibres (Sympathin) and its Relations to Adrenaline and Nor-Adrenaline
1	Research on noradrenaline	1	1	1	1	O-methylation of epinephrine and other catechols in vitro and in vivo
1	Magneto-hydrodynamics	1	0	0	1	Existence of Electromagnetic-Hydrodynamic Waves
1	Antiferromagnetism	1	0	0	1	Influence des fluctuations des champs moléculaires sur les propriétés magnétiques des corps
1	Ferrimagnetism	1	0	0	1	Propriétés magnétiques des ferrites; ferrimagnétisme et antiferromagnétisme
1	Spectroscopic studies of molecular structure	1	1	1	1	THE LYMAN BANDS OF MOLECULAR HYDROGEN
1	Development of gross national product (GNP)	1	1	0	1	National Income, 1929-1932
1	Mechanism of hormone action	1	1	1	1	The effect of serotonin (5-hydroxytryptamine) on the formation of adenosine 3',5'-phosphate by tissue particles from the liver fluke, Fasciola hepatica
1	Holographic method	1	1	1	1	Microscopy by reconstructed wave fronts: II
1	Configuration of ribonuclease	1	1	1	1	The kinetics of formation of native ribonuclease during oxidation of the reduced polypeptide chain
1	Chemical composition of ribonuclease	1	1	1	1	Automatic recording apparatus for use in the chromatography of amino acids
1	Renewal of general equilibrium theory	0	0	0	1	VALUE AND CAPITAL: AN INQUIRY INTO SOME FUNDAMENTAL PRINCIPLES
1	Theory of uncertainty, and theory of social choice	0	0	0	1	Existence of an equilibrium for a competitive economy
1	Chemical structure of antibodies	1	1	1	1	The Hydrolysis of Rabbit y-Globulin and Antibodies with Crystalline Papain
1	Theory of superconductivity	1	0	0	1	Theory of superconductivity
1	Sandwich compounds	1	1	1	1	The structure of iron bis-cyclopentadienyl
1	Input-output method	1	1	0	1	The Structure of American Economy, 1919-1939: An Empirical Application Of Equilibrium Analysis
1	Behavioral patterns in animals	1	1	1	1	The Dancing Bees: An Account of the Life and Senses of the Honey Bee (Original: Aus dem Leben der Bienen)
1	Tunnelling supercurrents	0	0	0	1	Possible new effects in superconductive tunnelling
1	Tunneling in semiconductor material	1	1	1	1	New phenomenon in narrow germanium p−n junctions
1	Tunneling in superconductors	1	1	1	1	Electron tunneling between two superconductors
1	Spatial configuration of macromolecular chains	1	1	1	1	Molecular Size Distribution in Linear Condensation Polymers1
1	Theory of business cycles	1	0	0	1	Monetary Theory and the Trade Cycle
1	Interrelations between economic, social and political processes	1	0	0	1	An American Dilemma: The Negro Problem and Modern Democracy
1	Cell structure	1	1	1	1	A study of tissue culture cells by electron microscopy: methods and preliminary observations
1	Lysosomes	1	1	1	1	Tissue fractionation studies. 5. The association of acid phosphatase with a special class of cytoplasmic granules in rat liver
1	Ribosomes	1	1	1	1	A small particulate component of the cytoplasm
1	Aperture synthesis technique/interferometry	1	1	1	1	The application of interferometric methods in radio astronomy
1	Pulsars	1	0	1	1	Observation of a Rapidly Pulsating Radio Source
1	Enzyme-catalyzed reactions	1	1	1	1	Studies on the biosynthesis of cholesterol. XVI. Chemical synthesis of 1-H2-3-2-C-14- and 1-D2-2-C-14-trans-trans-farnesyl pyrophosphate and their utilization in squalene biosynthesis
1	Stereochemistry of organic molecules and reactions/R-S system	1	1	0	1	The specification of asymmetric configuration in organic chemistry
1	Method of resolving multipliers	0	0	0	1	The mathematical method of production planning and organization
1	Activity analysis	0	0	0	1	Activity Analysis of Production and Allocation, Cowles Commission Monograph 13
1	Tumour viruses and genetic material of the cell	1	1	1	1	Fine Structure of Changes Produced in Cultured Cells Sampled at Specified Intervals During a Single Growth Cycle of Polio Virus
1	DNA provirus hypothesis	1	1	1	1	The participation of DNA in Rous sarcoma virus production
1	Reverse transcriptase	1	1	1	1	Viral RNA-dependent DNA polymerase: RNA-dependent DNA polymerase in virions of RNA tumour viruses
1	Atomic nucleus distortion	1	1	0	1	Nuclear Energy Level Argument for a Spheroidal Nuclear Model
1	Structure of boranes	1	1	1	1	Boron Hydrides: LCAO—MO and Resonance Studies
1	Complexity of stabilization policy	1	1	1	1	A Monetary History of the United States 1867-1960
1	Origin and disappearance of Kuru	1	1	1	1	Experimental Transmission of a Kuru-like Syndrome to Chimpanzees
1	Hepatitis B (Australia antigen)	1	1	1	1	A "NEW" ANTIGEN IN LEUKEMIA SERA
1	J/psi particle	1	1	1	1	Experimental Observation of a Heavy Particle
1	Theory of dissipative structures	0	0	0	1	Dynamical and statistical descriptions of N-body systems
1	Modern theory of international trade	1	1	0	1	Interregional and International Trade
1	Effects of economic policy on foreign trade	0	0	0	1	The balance of payments
1	Radioimmunoassays (RIA) technique (for peptide hormones)	1	1	1	1	Assay of Plasma Insulin in Human Subjects by Immunological Methods
1	Structure of peptide hormone	1	1	1	1	Isolation and properties of porcine thyrotropin-releasing hormone
1	Modern quantum mechanical theory of magnetism	0	0	0	1	Theory of the Variations in Paramagnetic Anisotropy Among Different Salts of the Iron Group
1	Local moments and localized states of an electron	0	0	0	1	Absence of Diffusion in Certain Random Lattices
1	Mott transitions	1	0	0	1	The Basis of the Electron Theory of Metals, with Special Reference to the Transition Metals
1	Chemiosmotic theory	1	0	0	1	Coupling of Phosphorylation to Electron and Hydrogen Transfer by a Chemi-Osmotic type of Mechanism
1	Decision-making process within economic organizations	1	0	0	1	Administrative Behavior
1	Restriction enzymes	1	1	1	1	Host specificity of DNA produced by Escherichia coli: II. Control over acceptance of DNA from infecting phage λ*
1	Method for producing liquid helium in large quantities	1	1	1	1	The liquefaction of helium by an adiabatic method
1	Superfluidity	1	1	1	1	Viscosity of liquid helium below the λ-point
1	Cosmic microwave background radiation	1	1	1	1	A measurement of excess antenna temperature at 4080 Mc/s
1	Method for producing phosphorus-containing compounds	1	1	1	1	Zur Reaktionsweise des Pentaphenyl-phosphors und einiger Derivate
1	Method for producing compounds containing boron	1	1	1	1	Hydroboration. XII. The Hydroboration of Dienes with Diborane
1	Economic models of causes of poverty	1	1	1	1	Economic Development with Unlimited Supplies of Labour
1	Human capital for economic development, particularly agriculture	1	1	1	1	Agriculture in an unstable economy
1	Computer assisted tomography	1	1	1	1	US3778614A United States. Method and apparatus for measuring x- or {65 radiation absorption or transmission at plural angles and analyzing the data. Worldwide applications
1	Electroweak theory	0	0	1	1	Electromagnetic and weak interactions
1	Recombinant DNA	1	1	1	1	Biochemical method for inserting new genetic information into DNA of Simian Virus 40: circular SV40 DNA molecules containing lambda phage genes and the galactose operon of Escherichia coli
1	DNA Sequencing	1	1	1	1	A new method for sequencing DNA
1	Econometric models	0	0	0	1	Stock and Flow Analysis in Economics
1	Histocompatibility antigens	1	1	1	1	A Fifth Allele at the Histocompatibility-2 Locus of the Mouse as Determined by Tumor Transplantation
1	Human leukocyte antigens	1	1	1	1	Présence d'une leuco-agglutinine dans le sérum d'un cas d'agranulocytose chronique [The presence of leuko-agglutinin in the serum of a case of chronic agranulocytosis]
1	Immune response	1	1	1	1	PROPERTIES OF ANTIBODIES CYTOPHILIC FOR MACROPHAGES
1	Symmetry violation in decay of neutral K-mesons	1	1	1	1	Evidence for the 2π Decay of the K02 Meson
1	Theory of conservation of orbital symmetry	1	1	0	1	A Molecular Orbital Theory of Reactivity in Aromatic Hydrocarbons
1	Portfolio selection theory	0	0	0	1	Liquidity Preference as Behavior towards Risk
1	Information processing in visual system	1	1	1	1	SINGLE-CELL RESPONSES IN STRIATE CORTEX OF KITTENS DEPRIVED OF VISION IN ONE EYE
1	Functional specialization of cerebral hemispheres	1	1	1	1	Cerebral Organization and Behavior
1	Nonlinear optics and laser spectroscopy	1	0	0	1	Interactions between Light Waves in a Nonlinear Dielectric
1	Electron spectroscopy for chemical analysis	1	1	1	1	A small-angle X-ray scattering apparatus using a spherically bent crystal
1	Doppler-free spectroscopy	1	1	1	1	Infrared and Optical Masers
1	Crystallographic electron microscopy	1	1	1	1	Physical Principles in the Construction of Regular Viruses
1	Market processes and analysis of structure of industries	1	0	0	1	The Economics of Information
1	Endoperoxides, thromboxanes and leukotrienes	1	1	1	1	Transformation of Arachidonic Acid and Homo-y-linolenic Acid by Rabbit Polymorphonuclear Leukocytes
1	Prostacyclin	1	1	1	1	An enzyme isolated from arteries transforms prostaglandin endoperoxides to an unstable substance that inhibits platelet aggregation
1	Structure of prostaglandins	1	1	1	1	Observations on the effects of infusion of prostaglandin E in man
1	Critical points for phase transitions and renormalization	1	1	1	1	Renormalization Group and Critical Phenomena. II. Phase-Space Cell Analysis of Critical Behavior
1	Mechanisms of electron transfer in metal complexes	1	1	1	1	The Exchange of Water between Aqueous Chromic Ion and Solvent
1	Equilibrium-creating prices	0	0	0	1	Existence of an Equilibrium for a Competitive Economy
1	Mobile genetic elements	1	1	0	1	Chromosome organization and genic expression
1	Physical processes in the evolution of stars	1	0	0	1	The Highly Collapsed Configurations of a Stellar Mass
1	Formation of chemical elements in universe	1	1	1	1	Synthesis of the Elements in Stars
1	Method for chemical synthesis on a solid matrix	1	1	1	1	Solid Phase Peptide Synthesis. I. The Synthesis of a Tetrapeptide
1	Method of national accounting	1	1	1	1	The construction of tables of national income, expenditure, savings and investment
1	Method for producing monoclonal antibodies	1	1	1	1	Continuous cultures of fused cells secreting antibody of predefined specificity
1	Natural-selection theory of antibody formation	1	0	0	1	THE NATURAL-SELECTION THEORY OF ANTIBODY FORMATION
1	Weak force (existence of W and Z particles)	1	1	1	1	Experimental observation of isolated large transverse energy electrons with associated missing energy at s= 540 GeV
1	Stochastic cooling method	1	1	1	1	Stochastic Damping of Betatron Oscillations in the ISR
1	Methods for determining crystal structures	1	1	1	1	The probability distribution of the magnitude of a structure factor. I. The centrosymmetric crystal
1	Life-cycle hypothesis of household saving and financial markets	1	1	1	1	Utility analysis and the consumption function: An interpretation of cross-section data
1	Regulation of cholesterol metabolism	1	1	1	1	Familial Hypercholesterolemia: Identification of a Defect in the Regulation of 3-Hydroxy-3-Methylglutaryl Coenzyme A Reductase Activity Associated with Overproduction of Cholesterol
1	Quantized Hall effect	1	1	1	1	New Method for High-Accuracy Determination of the Fine-Structure Constant Based on Quantized Hall Resistance
1	Method of crossed molecular beams	1	1	1	1	Crossed Molecular Beam Study of F+C2H4, C2D4J
1	Method of infrared chemiluminescence	1	1	1	1	Infrared Chemiluminescence from the Gaseous Reaction Atomic H · plus Cl2J
1	Public choice theory	1	0	0	1	The limits of liberty: Between anarchy and Leviathan
1	Growth factors	1	1	1	1	Effects of mouse tumor transplantation on the nervous system
1	Electron microscope	1	1	1	1	Das elektronenmikroskop
1	Scanning tunneling microscope	1	1	1	1	Surface Studies by Scanning Tunneling Microscopy
1	Crown ethers	1	1	1	1	Cyclic polyethers and their complexes with metal salts
1	Host-guest reactions	1	1	1	1	Host-Guest Chemistry
1	Cryptands	1	1	1	1	Diaza-polyoxa-macrocycles et macrobicycles
1	Solow's economic growth model	1	0	0	1	A Contribution to the Theory of Economic Growth
1	Genetic principle for generation of antibody diversity	1	1	1	1	Evidence for somatic rearrangement of immunoglobulin genes coding for variable and constant regions
1	Superconductivity in ceramic materials	1	1	1	1	Possible High T c Superconductivity in the Ba — La — Cu — O System
1	Structure of a photosynthetic reaction centre	1	1	1	1	Three-dimensional crystals of a membrane protein complex
1	Market equilibrium and efficiency properties of markets	1	0	0	1	A la recherche d'une discipline économique: Première partie. L'Économie pure
1	Method for producing medical drugs	1	1	1	1	Studies on analogs of purines and pyrimidines
1	Drug treatments propranolol and cimetidine	1	1	1	1	A NEW ADRENERGIC BETARECEPTOR ANTAGONIST
1	Neutrino beam method	1	1	1	1	Observation of High-Energy Neutrino Reactions and the Existence of Two Kinds of Neutrinos
1	Catalytic properties of RNA	1	1	1	1	Ribonuclease P: An enzyme with an essential RNA component
1	Probability theory foundations of econometrics	1	1	1	1	The Probability Approach in Econometrics
1	Cellular origin of retroviral oncogenes	1	1	1	1	DNA related to the transforming gene(s) of avian sarcoma viruses is present in normal avian DNA
1	Ion trap technique	1	1	1	1	Eine Methode zur Bestimmung von Kernmomenten mit fokussiertem Atomstrahl
1	Separated oscillatory fields method	1	1	1	1	Magnetic Shielding of Nuclei in Molecules
1	Theory and methodology of organic synthesis	1	1	1	1	The Stereochemistry of Complex Inorganic Compounds. XXII. Stereospecific Effects in Complex Ions
1	Theory of portfolio management	0	0	0	1	Portfolio Selection
1	Theory of corporate finance	1	1	1	1	The Cost of Capital, Corporation Finance and the Theory of Investment
1	Capital asset pricing model	0	0	0	1	CAPITAL ASSET PRICES: A THEORY OF MARKET EQUILIBRIUM UNDER CONDITIONS OF RISK
1	Methods of providing bone marrow transplantation	1	1	1	1	In Vitro Studies of Erythropoiesis. I. The Effect of Normal Serum on Heme Synthesis and Oxygen Consumption by Bone Marrow
1	Organ transplantion in humans	1	1	1	1	SUCCESSFUL HOMOTRANSPLANTATION OF THE KIDNEY IN AN IDENTICAL TWIN
1	Deep inelastic scattering	1	1	1	1	High-Energy Inelastic e p Scattering at 6-Degrees and 10-Degrees
1	Improvements to nuclear magnetic resonance spectroscopy	1	1	1	1	Application of Fourier Transform Spectroscopy to Magnetic Resonance
1	Transaction costs and institutional structure of production	1	0	0	1	The Nature of the Firm
1	Method for identifying function of single ion channels in cells	1	1	1	1	Improved patch-clamp techniques for high-resolution current recording from cells and cell-free membrane patches
1	Method for studying liquid crystals and polymers	1	0	0	1	Coil‐stretch transition of dilute flexible polymers under ultrahigh velocity gradients
1	Electron transfer reactions in chemical systems	1	0	0	1	On the Theory of Oxidation-Reduction Reactions Involving Electron Transfer. I
1	Microeconomic analysis of human behavior	1	1	1	1	Human Capital: A Theoretical and Empirical Analysis, with Special Reference to Education
1	Reversible protein phosphorylation	1	1	1	1	The phosphorylase b to a converting enzyme of rabbit skeletal muscle
1	Development of multiwire proportional chamber (particle detector)	1	1	1	1	The use of multiwire proportional chambers to select and localize charged particles
1	Polymerase chain reaction (PCR) method	1	1	1	1	Enzymatic Amplification of β-Globin Genomic Sequences and Restriction Site Analysis for Diagnosis of Sickle Cell Anemia
1	Site-directed mutagenesis	1	1	1	1	Oligonucleotide-directed mutagenesis using M13-derived vectors: an efficient and general procedure for the production of point mutations in any fragment of DNA
1	Foundation of cliometrics (economic history)	1	0	1	1	Railroads and American economic growth: Essays in econometric history
1	Split genes	1	1	1	1	Sizing and mapping of early adenovirus mRNAs by gel electrophoresis of S1 endonuclease-digested hybrids
1	Binary pulsars	1	0	1	1	A High-Sensitivity Pulsar Survey
1	Carbocation chemistry	1	1	1	1	Stable Carbonium Ions. II.1aOxocarbonium1b(Acylium) Tetrafluoroborates, Hexafluorophosphates, Hexafluoroantimonates and Hexafluoroarsenates. Structure and Chemical Reactivity of Acyl Fluoride: Lewis Acid Fluoride Complexes1c
1	Theoretical foundation for economics of information	0	0	0	1	Games with Incomplete Information Played by “Bayesian” Players, I–III
1	Nash equilibrium	0	0	0	1	The Bargaining Problem
1	Subgame perfection	1	1	1	1	SPIELTHEORETISCHE BEHANDLUNG EINES OLIGOPOLMODELLS MIT NACHFRAGETRÄGHEIT. TEIL II: EIGENSCHAFTEN DES DYNAMISCHEN PREISGLEICHGEWICHTS
1	G-proteins in signal transduction	1	1	1	1	The Glucagon-sensitive Adenyl Cyclase System in Plasma Membranes of Rat Liver
1	Neutron spectroscopy	1	1	1	1	Scattering of Neutrons by Phonons in an Aluminum Single Crystal
1	Neutron diffraction technique	1	1	1	1	The Diffraction of Neutrons by Crystalline Powders
1	CFC gases effects on ozone	1	1	0	1	Stratospheric sink for chlorofluoromethanes: chlorine atomc-atalysed destruction of ozone
1	Ozone depletion by nitric oxide	1	1	1	1	The influence of nitrogen oxides on the atmospheric ozone content
1	Theory of rational expectations	0	0	0	1	Expectations and the neutrality of money
1	Genetic control of early embryonic development	1	1	1	1	Mutations affecting segment number and polarity in Drosophila
1	Detection of neutrino	1	1	1	1	Detection of the Free Neutrino
1	Tau particle	1	1	1	1	Discovery of a Narrow Resonance ine+e−Annihilation
1	Fullerenes	1	1	1	1	C60: Buckminsterfullerene
1	Optimal income taxation	1	0	0	1	An Exploration in the Theory of Optimum Income Taxation
1	Methods for analyzing asymmetrical information and auction theory	1	0	0	1	Counterspeculation, Auctions, and Competitive Sealed Tenders
1	Specificity of cell mediated immune defence	1	1	1	1	Restriction of in vitro T cell-mediated cytotoxicity in lymphocytic choriomeningitis within a syngenic and semiallogeneic system
1	Superfluidity in helium-3	1	1	1	1	Evidence for a New Phase of SolidHe3D
1	Ion-transporting enzyme	1	1	1	1	The influence of some cations on an adenosine triphosphatase from peripheral nerves
1	Theory of the functioning of ATP synthase	1	1	1	1	A new concept for energy coupling in oxidative phosphorylation based on a molecular explanation of the oxygen exchange reactions
1	Structure of ATP synthase	1	1	1	1	Structure at 2.8 Â resolution of F1-ATPase from bovine heart mitochondria
1	Method to determine value of derivatives/Black-Scholes formula	1	1	1	1	The Pricing of Options and Corporate Liabilities
1	Prions (principle of infection)	1	1	1	1	Novel Proteinaceous Infectious Particles Cause Scrapie
1	Doppler cooling and optical molasses	1	1	1	1	Observation of a single-beam gradient force optical trap for dielectric particles
1	Zeeman slower	1	1	1	1	First observation of magnetically trapped neutral atoms
1	Velocity selective coherent population trapping method	1	1	1	1	Laser Cooling below the One-Photon Recoil Energy by Velocity-Selective Coherent Population Trapping
1	Density-functional theory	0	0	0	1	Inhomogeneous Electron Gas
1	Computational methods in quantum chemistry	1	1	1	1	Self‐Consistent Molecular‐Orbital Methods. I. Use of Gaussian Expansions of Slater‐Type Atomic Orbitals
1	Collective choice and social welfare	1	0	0	1	Collective Choice and Social Welfare
1	Biological effects of nitric oxide	1	1	1	1	Purification and properties of a protein required for sodium azide activation of guanylate cyclase
1	Endothelium-derived relaxing factor	1	1	1	1	The obligatory role of endothelial cells in the relaxation of arterial smooth muscle by acetylcholine
1	Fractional quantum Hall effect	1	1	1	1	Two-Dimensional Magnetotransport in the Extreme Quantum Limit
1	Femtochemistry	1	1	1	1	Laser Femtochemistry
1	Importance of exchange rate regime	1	0	1	1	Capital Mobility and Stabilization Policy under Fixed and Flexible Exchange Rates
1	Protein targeting	1	1	1	1	Transfer of proteins across membranes. I. Presence of proteolytically processed and unprocessed nascent immunoglobulin light chains on membrane-bound ribosomes of murine myeloma
1	Quantum structure of electroweak interactions	1	0	1	1	RENORMALIZABLE LAGRANGIANS FOR MASSIVE YANG-MILLS FIELDS
1	Conductive polymers	1	1	1	1	Synthesis of Electrically Conducting Organic Polymers: Halogen Derivatives of Polyacetylene, (CH)x
1	Theory and methods for discrete choice	1	1	1	1	Conditional Logit Analysis of Qualitative Choice Behavior
1	Theory and methods for selective samples	1	1	1	1	Effects of Child-Care Programs on Women's Work Effort
1	Dopamine as neurotransmitter in the brain	1	1	1	1	A Fluorimetric Method for the Determination of Dopamine (3-Hydroxytyramine)
1	Neurobiology of dopamine signaling	1	1	1	1	CYCLIC NUCLEOTIDE-DEPENDENT PROTEIN KINASES, IV. WIDESPREAD OCCURRENCE OF ADENOSINE 3',5'-MONOPHOSPHATE-DEPENDENT PROTEIN KINASE IN VARIOUS TISSUES AND PHYLA OF THE ANIMAL KINGDOM
1	Formation of memories	1	1	1	1	Neuronal correlates of habituation and dishabituation of the gill-withdrawal reflex in Aplysia
1	Integrated circuit (microchip)	1	1	1	1	US3138743A United States. Current Assignee Texas Instruments Inc.
1	Semiconductor heterostructures	1	1	1	1	A proposed class of heterojunction injection lasers
1	Chirally catalysed hydrogenation reactions	1	1	1	1	Catalytic asymmetric hydrogenation employing a soluble, optically active, rhodium complex
1	Chirally catalysed oxidation reactions	1	1	1	1	The First Practical Method for Asymmetric Epoxidation
1	Adverse selection	1	0	0	1	The Market for ‘Lemons’: Quality Uncertainty and the Market Mechanism
1	Signaling	1	0	0	1	Job Market Signaling
1	Asymmetric information and screening	1	0	0	1	Equilibrium in Competitive Insurance Markets: An Essay on the Economics of Imperfect Information
1	CDC-genes and cell division	1	1	1	1	Genetic control of the cell division cycle in yeast. IV. Genes controlling bud emergence and cytokinesis
1	Gene cdc2 and controlling the cell cycle	1	1	1	1	Genetic control of the cell division cycle in the fission yeast Schizosaccharomyces pombe
1	Protein synthesis, proteolysis and cell cycle transitions (cyclins)	1	1	1	1	Cyclin: a protein specified by maternal mRNA in sea urchin eggs that is destroyed at each cleavage division
1	Bose-Einstein condensation in dilute gases	1	1	1	1	Observation of Bose-Einstein Condensation in a Dilute Atomic Vapor
1	Soft desorption ionisation methods	1	1	1	1	Protein and polymer analyses up to m/z 100 000 by laser ionization time-of-flight mass spectrometry
1	Nuclear magnetic resonance spectroscopy and studying macromolecules	1	1	1	1	Solution conformation of proteinase inhibitor IIA from bull seminal plasma by 1H nuclear magnetic resonance and distance geometry
1	Method of laboratory experimentation in economics	1	1	1	1	An Experimental Study of Competitive Market Behavior
1	Behavior under uncertainty/prospect theory	1	1	1	1	Prospect Theory: An Analysis of Decision under Risk
1	Genetic analysis of cell division and organ formation	1	1	1	1	The genetics of Caenorhabditis elegans
1	Genetic mutation in cell-death process	1	1	1	1	Post-embryonic development in the ventral cord of Caenorhabditis elegans
1	Functional ced-3 and ced-4 genes for programmed cell death	1	1	1	1	Genetic control of programmed cell death in the nematode C. elegans
1	X-ray telescope and cosmic x-ray sources	1	1	1	1	Evidence for x Rays From Sources Outside the Solar System
1	Detection of cosmic neutrinos	1	1	1	1	Search for Neutrinos from the Sun
1	Aquaporin water channels	1	1	1	1	Appearance of Water Channels in Xenopus Oocytes Expressing Red Cell CHIP28 Protein
1	Spatial structure of a potassium ion channel	1	1	1	1	The Structure of the Potassium Channel: Molecular Basis of K1 Conduction and Selectivity
1	ARCH method for economic time series	1	1	1	1	Autoregressive Conditional Heteroscedasticity with Estimates of the Variance of United Kingdom Inflation
1	Cointegration method for economic time series	1	1	1	1	Co-Integration and Error Correction: Representation, Estimation, and Testing
1	MRI technique for 2D image of human body	1	1	1	1	Image Formation by Induced Local Interactions: Examples Employing Nuclear Magnetic Resonance
1	MRI technique and echo-planar scanning	1	1	1	1	Multi-planar image formation using NMR spin echoes
1	Type I superconductor theory	1	1	1	1	On the Theory of Superconductivity
1	Type II superconductor theory	1	1	1	1	On the Magnetic Properties of Superconductors of the Second Group
1	Theory for ³He superfluidity	1	1	0	1	Interpretation of Recent Results onHe3below 3 mK: A New Liquid Phase?
1	Ubiquitin-mediated protein degradation	1	1	1	1	Proposed role of ATP in protein breakdown: conjugation of protein with multiple chains of the polypeptide of ATP-dependent proteolysis
1	Time consistency problem of economic policy	1	0	0	1	Rules rather than discretion: The inconsistency of optimal plans
1	Molecular logic of olfactory perception	1	1	1	1	A Novel Multigene Family May Encode Odorant Receptors: A Molecular Basis for Odor Recognition
1	Asymptotic freedom in the strong interaction	1	0	0	1	Ultraviolet Behavior of Non-Abelian Gauge Theories
1	Metathesis method in organic synthesis	1	1	1	1	Catalyse de transformation des oléfines par les complexes du tungstène. II. Télomérisation des oléfines cycliques en présence d'oléfines acycliques
1	Game theory analysis of conflict and cooperation	1	1	1	1	The Strategy of Conflict
1	Cause of gastritis and peptic ulcer	1	1	1	1	Unidentified curved bacilli in the stomach of patients with gastritis and peptic ulceration
1	Frequency comb technique in spectroscopy	1	1	1	1	Direct Link between Microwave and Optical Frequencies with a 300 THz Femtosecond Laser Comb
1	Quantum theory of optical coherence	1	0	0	1	Coherent and Incoherent States of the Radiation Field
1	Molecular basis of eukaryotic transcription	1	1	1	1	Structural Basis of Transcription: RNA Polymerase II at 2.8 Ångstrom Resolution
1	Expectations-augmented Phillips curve	1	0	0	1	Phillips Curves, Expectations of Inflation and Optimal Unemploymentover Time
1	RNA interference	1	1	1	1	Potent and specific genetic interference by double-stranded RNA in Caenorhabditis elegans
1	Anisotropy of cosmic microwave background radiation	1	1	1	1	COBE Differential Microwave Radiometers - Preliminary systematic error analysis
1	Blackbody form of cosmic microwave background radiation	1	1	1	1	A preliminary measurement of the cosmic microwave background spectrum by the Cosmic Background Explorer (COBE) satellite
1	Methods and chemical processes of solid surfaces	1	1	1	1	Adsorption of CO on Pd single crystal surfaces
1	Mechanism design theory	1	0	1	1	Optimality and informational efficiency in resource allocation processes
1	Cultivation of embryonic stem cells	1	1	1	1	Establishment in culture of pluripotential cells from mouse embryos
1	Modifications in mice genomes	1	1	1	1	High frequency targeting of genes to specific sites in the mammalian genome
1	Giant magnetoresistance	1	1	1	1	Giant Magnetoresistance of (001)Fe/(001)Cr Magnetic Superlattices
1	Development of green fluorescent protein	1	1	1	1	Extraction, purification and properties of aequorin, a bioluminescent protein from the luminous hydromedusan, Aequorea
1	International trade and new economic geography	1	0	0	1	Increasing Returns, Monopolistic Competition and International Trade
1	Human Immunodeficiency Virus (HIV)	1	1	1	1	Isolation of a T-lymphotropic retrovirus from a patient at risk for acquired immune deficiency syndrome (AIDS)
1	HPV as cause of cervical cancer	1	1	1	1	A papillomavirus DNA from a cervical carcinoma and its prevalence in cancer biopsy samples from different geographic regions
1	Origin of broken symmetry	1	0	0	1	CP Violation in the Renormalizable Theory of Weak Interactions
1	Mechanism of broken symmetry in subatomic physics	1	0	0	1	Quasi-Particles and Gauge Invariance in the Theory of Superconductivity
1	Mapping of ribosomes	1	1	1	1	Structure of the 30S ribosomal subunit
1	Management of the commons and natural resources	1	1	0	1	Governing the Commons: The Evolution of Institutions for Collective Actions
1	Analysis of boundaries of the firm	1	0	0	1	The Vertical Integration of Production: Market Failure Considerations
1	Telomeres and Telomerase	1	1	1	1	Cloning yeast telomeres on linear plasmid vectors
1	Transmission of light in fibers	1	1	1	1	Dielectric-fibre surface waveguides for optical frequencies
1	Development of CCD sensor	1	1	1	1	Charge coupled semiconductor devices
1	Palladium-catalyzed cross couplings	1	1	1	1	Acylation, methylation, and carboxyalkylation of olefins by Group VIII metal derivatives
1	Theoretical framework for search markets	1	0	0	1	A model of price adjustment
1	In vitro fertilization	1	1	1	1	Birth after the reimplantation of a human embryo
1	Production of graphene	1	1	1	1	Electric Field Effect in Atomically Thin Carbon Films
1	Structural macroeconometrics as an analysis tool	1	1	1	1	A Classical Macroeconometric Model for the United States
1	Vector autoregression method	1	1	1	1	Macroeconomics and Reality
1	Dendritic cell and adaptive immunity	1	1	1	1	Identification of a novel cell type in peripheral lymphoid organs of mice. I. Morphology, quantitation, tissue distribution
1	Lipopolysaccharide (LPS) receptor	1	1	1	1	Defective LPS Signaling in C3H/HeJ and C57BL/10ScCr Mice: Mutations in Tlr4 Gene
1	Toll-gene in immune system	1	1	1	1	The Dorsoventral Regulatory Gene Cassette spätzle/Toll/cactus Controls the Potent Antifungal Response in Drosophila Adults
1	Quasicrystals	1	1	1	1	Metallic phase with long range orientational order and no translation symmetry
1	Accelerating expansion of universe	1	0	1	1	Discovery of a supernova explosion at half the age of the Universe
1	Practice of market design and matching	1	1	1	1	The evolution of the labor market for medical in-terns and residents: A case study in game theory
1	Theory of stable allocations and matching	1	0	1	1	College admissions and the stability of marriage
1	Specialisation of cells is reversible	1	1	1	1	The developmental capacity of nuclei taken from intestinal epithelium cells of feeding tadpoles
1	Reprogrammation of mature cells as pluripotent	1	1	1	1	Induction of Pluripotent Stem Cells from Mouse Embryonic and Adult Fibroblast Cultures by Defined Factors
1	β-adrenergic receptor	1	1	1	1	ACTH receptors in the adrenal: specific binding of ACTH-125I and its relation to adenyl cyclase
1	Gene regulator of β-adrenergic receptor	1	1	1	1	Cloning of the gene and cDNA for mammalian β-adrenergic receptor and homology with rhodopsin
1	Method of laser cooling for quantum systems	1	1	1	1	Laser-Cooled-Atomic Frequency Standard
1	Method of capturing photons in a trap	1	1	1	1	Realization of a two-photon maser oscillator
1	Stock price adjustment to new information	1	1	1	1	The adjustment of stock prices to new information
1	Predictability in stock markets	1	1	1	1	Do stock prices move too much to be justified by subsequent changes in dividends?
1	Generalized Method of Moments (GMM) for stock prices	1	0	1	1	Large sample properties of generalized method of moments estimators
1	Regulatory genes for vesicle transport	1	1	1	1	Secretion and cell-surface growth are blocked in a temperature-sensitive mutant of Saccharomyces cerevisiae
1	Vesicles fuse with specific surfaces in the cell	1	1	1	1	Reconstitution of the transport of protein between successive compartments of the Golgi measured by the coupled incorporation of N-acetylglucosamine
1	Regulation of neurotransmitter release	1	1	1	1	Phospholipid binding by a synaptic vesicle protein homologous to the regulatory region of protein kinase C
1	Computer software for studying electrons	1	1	1	1	Calculation of ground and excited state potential surfaces of conjugated molecules. I. Formulation and parametrization
1	Computer programme of an enzymatic reaction	1	1	1	1	Theoretical studies of enzymic reactions: Dielectric, electrostatic and steric stabilization of the carbonium ion in the reaction of lysozyme
1	Theory of the Higgs particle	1	0	0	1	Broken Symmetry and the Mass of Gauge Vector Mesons
1	Analysis of market power and regulation	1	0	0	1	Using Cost Observation to Regulate Firms
1	Cells as positioning system in the brain	1	1	1	1	The hippocampus as a spatial map. Preliminary evidence from unit activity in the freely-moving rat
1	Grid cells, place cells and memory	1	1	1	1	Microstructure of a spatial map in the entorhinal cortex
1	Stimulated emission depletion microscopy	1	1	1	1	Breaking the diffraction resolution limit by stimulated emission: stimulated-emission-depletion fluorescence microscopy
1	Single-molecule microscopy	1	1	1	1	Imaging intracellular fluorescent proteins at nanometer resolution
1	Blue light-emitting diode (LED)	1	1	1	1	Candela‐class high‐brightness InGaN/AlGaN double‐heterostructure blue‐light‐emitting diodes
1	Household consumption measurement/Almost Ideal Demand System	1	1	1	1	Economics and Consumer Behavior
1	Artemisinin therapy against malaria	1	1	1	1	A new sesquiterpene lactone-qinghaosu
1	Ivermectin therapy against parasites	1	1	1	1	Avermectins, new family of potent anthelmintic agents: producing organism and fermentation
1	DNA repair mechanisms	1	1	1	1	An N-Glycosidase from Escherichia coli That Releases Free Uracil from DNA Containing Deaminated Cystosine Residues
1	Neutrino oscillations	1	1	1	1	Evidence for Oscillation of Atmospheric Neutrinos
1	Theory of incomplete contracts	1	0	0	1	The Costs and Benefits of Ownership: A Theory of Vertical and Lateral Integration
1	Informativeness principle	1	0	0	1	Moral Hazard and Observability
1	Mechanisms for autophagy	1	1	1	1	Autophagy in yeast demonstrated with proteinase-deficient mutants and conditions for its induction
1	Design and synthesis of molecular machines	1	1	1	1	Une nouvelle famille de molecules: les metallo-catenanes
1	KT transition (phase transitions at low temperatures)	1	0	0	1	Long range order and metastability in two dimensional solids and superfluids. (Application of dislocation theory)
1	Topological quantum matter	1	0	0	1	Nonlinear Field Theory of Large-Spin Heisenberg Antiferromagnets: Semiclassically Quantized Solitons of the One-Dimensional Easy-Axis Néel State
1	Endowment effect in behavioural economics	1	1	1	1	Toward a Positive Theory of Consumer Choice
1	Circadian clock mechanisms	1	1	1	1	P-element transformation with period locus DNA restores rhythmicity to mutant, arrhythmic Drosophila melanogaster
1	Vitrification water technique for electron cryo-microscopy	1	1	1	1	Cryo-electron microscopy of viruses
1	SPIDER image processing system for electron cryo-microscopy	1	1	1	1	SPIDER-A modular software system for electron image processing
1	Bacteriorhodopsin at high resolution for electron cryo-microscopy	1	1	1	1	Model for the Structure of Bacteriorhodopsin Based on High-resolution Electron Cryo-microscopy
1	Developing the LIGO detector and observing gravitational waves	1	1	1	1	Observation of gravitational waves from a binary black hole merger
1	Integrated assessment model of climate change	1	1	1	1	Managing the Global Commons: The Economics of Climate Change
1	Endogenous growth theory	1	0	0	1	Endogenous Technological Change
1	Immune checkpoint therapy for cancer	1	1	1	1	Induced expression of PD-1, a novel member of the immunoglobulin gene superfamily, upon programmed cell death
1	Directed evolution of enzymes	1	1	1	1	Tuning the activity of an enzyme for unusual environments: sequential random mutagenesis of subtilisin E for catalysis in dimethylformamide
1	Phage display of peptides and antibodies	1	1	1	1	Filamentous fusion phage: novel expression vectors that display cloned antigens on the virion surface
1	Optical tweezers	1	1	1	1	Optical trapping and manipulation of single cells using infrared laser beams
1	Method for creating ultrashort high-intensity laser pulses	1	1	1	1	Compression of amplified chirped optical pulses
1	Experimental approach to alleviating global poverty	1	1	1	1	Randomized Evaluations of Educational Programs in Developing Countries: Some Lessons
1	Oxygen sensing mechanism in cells	1	1	1	1	Targeting of HIF-α to the von Hippel-Lindau ubiquitylation complex by O2-regulated prolyl hydroxylation
1	Development of lithium-ion batteries	1	1	1	1	Electrical Energy Storage and Intercalation Chemistry
1	Theoretical framework of physical cosmology	1	0	0	1	The black-body radiation content of the Universe and the formation of galaxies
1	Planet 51 Pegasi b	1	0	1	1	A Jupiter-mass companion to a solar-type star
1	Improvements to auction theory	1	0	0	1	Competitive bidding with disparate information
1	Hepatitis C Virus	1	1	1	1	Transmissible agent in non-A, non-B hepatitis
1	Method for genome editing (CRISPR)	1	1	1	1	CRISPR RNA maturation by trans-encoded small RNA and host factor RNase III
1	Mathematical proof for black holes	0	0	0	1	Gravitational collapse and space-time singularities
1	Supermassive compact object at the centre of our galaxy	1	0	0	1	A star in a 15.2-year orbit around the supermassive black hole at the centre of the Milky Way
1	Empirical contributions to labour economics	1	1	1	1	The Impact of the Mariel Boatlift on the Miami Labor Market
1	Methods for analysing causal relationships (natural experiments)	1	1	1	1	Identification and Estimation of Local Average Treatment Effects
1	Receptors for temperature and touch	1	1	1	1	The capsaicin receptor: a heat-activated ion channel in the pain pathway
1	Tool for molecular construction - organocatalysis	1	1	1	1	Proline-catalyzed direct asymmetric aldol reactions
1	Modelling and predicting Earth’s climate/global warming	1	1	1	1	Thermal equilibrium of the atmosphere with a given distribution of relative humidity
1	Disordered complex materials in complex systems	1	0	1	1	Toward a Mean Field Theory for Spin Glasses
1	Analysis of the Great Depression	1	1	1	1	Nonmonetary Effects of the Financial Crisis in the Propagation of the Great Depression
1	Role of banks in financial crises	1	0	0	1	Bank Runs, Deposit Insurance, and Liquidity
1	Entangled quantum states	1	1	1	1	Experimental test of local hidden-variable theories
1	Bioorthogonal chemistry	1	1	1	1	A Chemical Approach for Identifying O–GlcNAc-Modified Proteins in Cells
1	Click chemistry	1	1	1	1	Click Chemistry: Diverse Chemical Function from a Few Good Reactions
1	Genomes of extinct hominins and human evolution	1	1	1	1	A Draft Sequence of the Neandertal Genome
0	Miletus' five geometric theorems	1	0	0	1	The Philosophical And Mathematical Commentaries Of Proclus On The First Book Of Euclid's Elements: To Which Are Added A History Of The Restoration Of ... And A Translation From The Greek Of Proclus's. Proclus (Diadochus)
0	Pythagorean theorem	0	0	0	1	The Presocratic Philosophers: A Critical History with a Selection of Texts
0	Self-healing power of human body	1	1	1	1	Works by Hippocrates (Francis Adams)
0	Theory of atoms	1	0	0	1	The Presocratic Philosophers: A Critical History with a Selection of Texts (G. S. Kirk et al.)
0	Formal logic	1	0	0	1	Prior Analytics
0	Euclidean geometry	0	0	0	1	EUCLID’S ELEMENTS OF GEOMETRY (Euclidis Elementa)
0	Levers	1	1	1	1	ON THE EQUILIBRIUM OF PLANES, BOOK I
0	Value of pi	0	0	0	1	Measurement of a Circle (The Works of Archimedes)
0	Buoyancy	1	1	1	1	ON FLOATING BODIES, BOOK I (The Works of Archimedes)
0	Earth’s circumference	1	0	1	1	Eratosthenes' "Geography" [Duane Roller]
0	Moon’s effect on the tides	1	0	1	1	Geography of Strabo [Horace Leonard Jones]
0	Precession of equinoxes	1	0	1	1	Ptolemy's Almagest [G. J. Toomer]
0	Evolutionary theory	1	0	0	1	De Rerum Natura [On the nature of things]
0	Encyclopedia of natural history	1	0	0	1	Natural History [H. Rackham]
0	Ptolemaic geocentric system	1	0	1	1	Ptolemy's Almagest
0	Function of arteries	1	1	1	1	An in Arteriis Natura Sanguis Contineatur
0	Algebra (including Hindu-Arabic numerals)	0	0	0	1	The Algebra of Mohammed Ben Musa [Frederic Rosen]
0	Evidence-based medicine	1	1	1	1	A treatise on the Canon of medicine of Avicenna [al-Qanun fi al-tibb]
0	Numbers	0	0	0	1	Liber Abaci [The Book of Calculation]
0	Method of experimental science	1	1	1	1	The Opus Majus [John Henry Bridges]
0	Optical theory	1	1	1	1	The Opus Majus [John Henry Bridges]
0	Theory of impetus	1	1	1	1	Bade, Josse, Cappuccini dell' Immacolata Concezione
0	Movable-type printing press	1	1	0	1	Printing press' [Encyclopedia Britannica]
0	Heliocentric universe	1	0	1	1	De Revolutionibus Orbium Cœlestium, Libri VI
0	Cure for syphilis	1	1	1	1	Von der französischen Krankheit drey Bücher
0	Human anatomy	1	1	1	1	On the Fabric of the Human Body: The organs of nutrition and generation
0	Supernova	1	0	0	1	De nova et nullius aevi memoria prius visa stella, iam pridem anno a nato Christo 1572, mense Novembri primum conspecta, contemplatio mathematica
0	Infinite universe	1	0	0	1	On the Infinite, Universe and Worlds [Del' infinito vniverso (universo) et mondi. All' illustrissimo Signor di Mauuissiero]
0	Law of falling objects	1	1	1	1	Mathematical Discourses Concerning Two New Sciences Relating to Mechanicks and Local Motion [Thomas Weston]
0	Magnetic bodies	1	1	1	1	On the Loadstone and Magnetic Bodies and on the Great Magnet the Earth (De Magnete, Magneticisque Corporibus, et de Magno Magnete Tellure)
0	Planetary motion	1	0	1	1	Astronomia Nova
0	Jupiter's moons	1	0	0	1	Sidereus Nuncius [Albert Van Helden]
0	Analytic geometry	0	0	0	1	Meditations on First Philosophy; Selected Correspondence of Descartes [Jonathan Bennett]
0	Baconian method of science and induction	1	0	1	1	The New Organon [Novum Organum]
0	Human circulatory system	1	1	1	1	On the Motion of the Heart and Blood in Animals: a New Edition of William Harvey's Exercitatio anatomica de motu cordis et sanguinis in animalibus [Carty & Willis]
0	Origin of plant matter	1	1	1	1	Aufgang der Artzney-Kunst
0	Fermat’s Last Theorem	0	0	0	1	Fermat's last theorem [Encyclopedia Britannica]
0	Barometer for measuring air pressure	1	1	1	1	Letter to Michelangelo Ricci concerning the Barometer [William Francis Magie]
0	Pascal’s law	1	1	1	1	The Physical Treatises of Pascal: The Equilibrium of Liquids and the Weight of the Mass of the Air [Traitez de l'équilibre des liqueurs et de la masse de l'air]
0	Pascal's triangle	0	0	0	1	Treatise on Arithmetical Triangle [Traité du triangle arithmetique]
0	Saturn's rings	1	0	1	1	Systema Saturnium [J H Walden]
0	Taxonomy of plants	1	0	0	1	Catalogus plantarum circa Cantabrigiam nascentium
0	Capillaries	1	1	0	1	De pulmonibus obseruationes anatomicae [James Young]
0	Boyle's law	1	1	1	1	New Experiments Physico-Mechanicall, Touching the Spring of the Air and Its Effects
0	Existence of cells	1	0	0	1	Micrographia: Or, Some Physiological Descriptions of Minute Bodies Made by Magnifying Glasses, with Observations and Inquiries Thereupon
0	Universal gravitation	1	0	1	1	Newton's Principia: The Mathematical Principles of Natural Philosophy [Andrew Motte]
0	Fossils	1	0	1	1	The prodromus of Nicolaus Steno's dissertation concerning a solid body enclosed by process of nature within a solid. 'Translation of the prodromus with explanatory notes' [John Garrett Winter]
0	Distance to the sun	1	0	1	1	Observations astronomiques faites en divers endroits du royaume
0	Bacteria	1	1	0	1	Observations, communicated to the publisher by Mr. Antony van Leewenhoeck, in a dutch letter of the 9th Octob. 1676.
0	Differential and integral calculus	1	0	0	1	A NEW METHOD FOR FINDING MAXIMA AND MINIMA [Nova methodus pro maximis & minimis] [Ian Bruce]
0	Laws of motion	1	0	1	1	Newton's Principia: The Mathematical Principles of Natural Philosophy [Andrew Motte]
0	Steam engine	1	1	1	1	Newcomen's patent engine, 1705 [Encyclopedia Britannica]
0	Mercury thermometer	1	1	1	1	Barometri novi descriptio
0	Motion of stars	1	0	1	1	I. Considerations on the change of the latitudes of some of the principal fixt stars
0	Fahrenheit scale	1	1	1	1	VIII. Experimenta & observationes de congelatione aquæ in vacuo factæ a D. G. Fahrenheit, R. S. S
0	Hydrodynamics	1	1	1	1	Hydrodynamicae [Ian Bruce]
0	Order and system of nature	1	0	0	1	A General System of Nature: Through the Three Grand Kingdoms of Animals, Vegetables, and Minerals, Systematically Divided Into Their Several Classes, Orders, Genera, Species, and Varieties [William Turton]
0	Celsius temperature scale	1	1	1	1	Observationer om twänne beständiga grader på en thermometer [Observations about two stable degrees on a thermometer]
0	D’Alembert’s principle	1	0	1	1	Traité de dynamique
0	Infinite analysis	0	0	0	1	Introduction to Analysis of the Infinite: Book 1 [J.D. Blanton]
0	Established field of natural history	1	0	0	1	Buffon's Natural history
0	Galaxies	1	0	1	1	An Original Theory or New Hypothesis of the Universe, Founded upon the Laws of Nature
0	Nature of electricity	1	1	1	1	XCV. A letter of Benjamin Franklin, Esq; to Mr. Peter Collinson, F. R. S. concerning an electrical kite
0	Carbon dioxide	1	1	1	1	Experiments Upon Magnesia Alba, Quick-lime, and Other Alcaline Substances
0	Mechanism of respiration	1	1	1	1	Elementa physiologiae corporis humani, Vol 1
0	Separate condenser	1	1	1	1	James Watt' [Encyclopedia Britannica]
0	Hydrogen	1	1	1	1	XIX. Three papers, containing experiments on factitious air
0	Oceans control global weather	1	1	0	1	A Letter from Dr. Benjamin Franklin, to Mr. Alphonsus Le Roy, Member of Several Academies, at Paris. Containing Sundry Maritime Observations
0	Oxygen	1	1	1	1	EXPERIMENTS AND OBSERVATIONS ON DIFFERENT KINDS OF AIR
0	Chlorine	1	1	1	1	Chemical Observations and Experiments on Air and Fire
0	Catalogue of astronomical objects	1	0	0	1	Catalog of Nebulae and Star Clusters
0	Photosynthesis	1	1	1	1	Experiments Upon Vegetables, Discovering Their Great Power of Purifying the Common Air in the Sun-shine, and of Injuring it in the Shade and at Night: To which is Joined, a New Method of Examining the Accurate Degree of Salubrity of the Atmosphere
0	Uranus	1	0	0	1	XXXII. Account of a comet
0	Hot air balloon	1	1	1	1	The Air Balloon: Or a Treatise on The Aerostatic Globe, Lately Invented by The Celebrated Mons. Montgolfier of Paris [William Cooke]
0	Parallel motion	1	1	1	1	Specification of James Watt: Steam Engines [Patent Office]
0	Electrostatic force (of attraction and repulsion)	1	1	1	1	First Memoir on Electricity and Magnetism [Histoire de l'Académie [royale] des sciences avec les mémoires de mathématiques et de physique, partie "Mémoires"]
0	Ideal gas law/Charles’s law	1	1	1	1	Charles's law' [Encyclopedia Britannica]
0	Herschel-Rigollet comet/35P	1	0	0	1	I. An account of a new comet. In a letter from Miss Caroline Herschel to Charles Blagden, M.D. Sec. R. S.
0	Conservation of matter	1	1	1	1	Elements of Chemistry: In a New Systematic Order, Containing All the Modern Discoveries: Illustrated with 13 Copperplates [Traité élémentaire de chimie]
0	Nature of heat	1	1	1	1	XIV. New experiments upon heat
0	Animal electricity theory	1	1	0	1	Commentary on the Effect of Electricity on Muscular Motion [De Viribus Electricitatis]
0	Erosion of the earth	1	0	1	1	X. Theory of the Earth; or an Investigation of the Laws observable in the Composition, Dissolution, and Restoration of Land upon the Globe
0	Calculation of density and weight of Earth	1	1	1	1	XXI. Experiments to determine the density of the earth
0	Vaccinations	1	1	1	1	An inquiry into the causes and effects of the variolæ vaccinæ, a disease discovered in some of the western counties of England, particularly Gloucestershire, and known by the name of the cow pox
0	Celestial mechanics	1	0	1	1	Mécanique céleste [Nathaniel Bowditch]
0	Infrared	1	1	1	1	XIII. Investigation of the powers of the prismatic colours to heat and illuminate objects; with remarks, that prove the different refrangibility of radiant heat. To which is added, an inquiry into the method of viewing the sun advantageously, with telescopes of large apertures and high magnifying powers
0	Electric battery	1	1	1	1	XVII. On the electricity excited by the mere contact of conducting substances of different kinds. In a letter from Mr. Alexander Volta, F. R. S. Professor of Natural Philosophy in the University of Pavia, to the Rt. Hon. Sir Joseph Banks, Bart. K.B. P. R. S.
0	Principle of correlated anatomical parts	1	0	1	1	Lectures on comparative anatomy [Lecons d'anatomie comparée]
0	Ultraviolet	1	1	1	1	Auffindung nicht-sichtbarer Sonnenstrahlen an der Seite des Violett
0	Anesthesia	1	1	0	1	Researches, Chemical and Philosophical: Chiefly Concerning Nitrous Oxide, or Dephlogisticated Nitrous Air, and Its Respiration
0	Germain's theorem	0	0	1	1	Essai sur la théorie des nombres, second supplément [Adrien Marie Legendre]
0	Algebraic number theory	1	0	0	1	Disquisitiones Arithmeticae [Arthur Clarke]
0	Atoms	1	1	1	1	A New System of Chemical Philosophy
0	Inheritance of acquired characteristics	1	0	1	1	Recherches sur l'organisation des corps vivans
0	Electrochemical bonding	1	1	1	1	I. The Bakerian Lecture, on some chemical agencies of electricity
0	Atomic weights of chemical elements	1	1	1	1	Lärbok i Kemien
0	Carbohydrates	1	1	1	1	Recherches physico-chimiques
0	Existence of molecules	1	0	1	1	Essay on a manner of determining the relative masses of the elementary molecules of bodies, and the proportions in which they enter into these compounds
0	Electromagnetism	1	1	0	1	New Electro-Magnetic Experiments
0	Dinosaur fossil	1	0	0	1	XXI.—Notice on the Megalosaurus or great Fossil Lizard of Stonesfield
0	Law of electromagnetism	1	1	1	1	Mathematical Theory of Electrodynamic Phenomena
0	Ohm’s Law	1	1	1	1	The Galvanic Circuit Investigated Mathematically
0	Brownian motion	1	1	1	1	A brief account of microscopical observations made in the months of June, July and August 1827, on the particles contained in the pollen of plants; and on the general existence of active molecules in organic and inorganic bodies
0	Group theory	0	0	0	1	Analyse algébrique. Démonstration d'un théorème sur les fractions continues périodiques
0	Uniformitarianism	1	0	1	1	Principles of geology
0	Electromagnetic induction	1	1	1	1	VI. The Bakerian lecture. Experimental researches in electricity
0	Self inductance (principle of electricity)	1	1	1	1	On the Production of Currents and Sparks of Electricity from Magnetism
0	Mechanical computer	1	1	1	1	On the Mathematical Powers of the Calculating Engine
0	Ice ages	1	0	1	1	Etudes sur les glaciers
0	Organic chemistry	1	1	1	1	Die organische Chemie in ihrer Anwendung auf Agricultur und Physiologie
0	Joule’s law	1	1	1	1	XXXVIII. On the heat evolved by metallic conductors of electricity, and in the cells of a battery during electrolysis
0	Computer programming	1	0	1	1	Sketch of the analytical engine invented by Charles Babbage
0	Biogeography	1	0	1	1	Cosmos: A Sketch of the Physical Description of the Universe [Original: Kosmos. Entwurf einer physischen Weltbeschreibung]
0	Conservation of energy	1	1	1	1	On the Conservation of Force
0	Doppler effect	1	1	1	1	Ueber das farbige Licht der Doppelsterne und einiger anderer Gestirne des Himmels [On the coloured light of the binary stars and some other stars of the heavens]
0	Absolute zero scale	1	1	1	1	On an Absolute Thermometric Scale founded on Carnot's Theory of the Motive Power of Heat, and calculated from Regnault's observations
0	Gyroscope	1	1	1	1	Astronomie: Sur une nouvelle démonstration expérimentale du mouvement de la terre, fondée sur fixité du plan de rotation
0	Established oceanography	1	1	1	1	The Physical Geography of the Sea
0	Glycogen	1	1	1	1	Nouvelles recherches expérimentales sur les phénomènes glycogeniques du foie
0	Germ theory	1	1	1	1	Report on the Lactic Acid Fermentation (Author's abstract) [Original: Mémoire sur la fermentation appelée lactique (Extrait par l'auteur)]
0	Synthetic dye	1	1	0	1	IV. On some new colouring matters
0	Theory of organic composition	1	1	1	1	Ueber die s. g. gepaarten Verbindungen und die Theorie der mehratomigen Radicale
0	Theory of evolution via natural selection	1	0	1	1	On the tendency of species to form varieties: and on the perpetuation of varieties and species by natural means of selection
0	Cellular pathology	1	1	1	1	Cellular Pathology: As Based Upon Physiological and Pathological Histology. Twenty Lectures Delivered in the Pathological Institute of Berlin During the Months of February, March and April, 1858
0	Atomic light signatures	1	1	1	1	IX. Chemical analysis by spectrum-observations
0	Internal combustion engine	1	1	1	1	An air engine expanded by the combustion of gases. FR43624A France. Application granted. https://worldwide.espacenet.com/patent/search/family/051987758/publication/GB186000335A ("Available in English, download") [https://patents.google.com/patent/FR43624A/en?inventor=lenoir&country=FR&before=priority:18800101]
0	Experimental psychology	1	1	1	1	Lectures on human and animal psychology [Creighton and Titchener]
0	Theory of electromagnetic radiation	1	1	1	1	VIII. A dynamical theory of the electromagnetic field
0	Heredity	1	1	1	1	Experiments in plant hybridization [Original: Versuche über Plflanzen-hybriden]
0	Entropy	1	1	1	1	I. Ueber die bewegende Kraft der Wärme und die Gesetze, welche sich daraus für die Wärmelehre selbst ableiten lassen [Translated: On the moving force of heat, and the laws regarding the nature of heat itself which are deducible therefrom]
0	Biogenetic law	1	0	0	1	Generelle Morphologie der Organismen: allgemeine Grundzüge der organischen Formen-Wissenschaft, mechanisch begründet durch die von Charles Darwin reformirte Descendenz-Theorie [General Morphology of Organisms]
0	Antiseptic medicine	1	1	1	1	On the antiseptic principle in the practice of surgery
0	Dynamite	1	1	1	1	Improved explosive and primer for the same. Dynamite. Patent number 1345 (GB patent office)
0	Boltzmann distribution/statistical mechanics	1	0	1	1	Studien über das Gleichgewicht der lebendigen Kraft zwischen bewegten materiellen Punkten [Studies on the equilibrium of the kinetic energy between moving material points]
0	Hereditary genius ability	1	1	1	1	Hereditary Genius: An Inquiry Into Its Laws and Consequences
0	Deep-sea life	1	0	1	1	Preliminary report of the scientific exploration of the deep sea in H. M. surveying-vessel ‘Porcupine,' during the summer of 1869
0	Plant breeding	1	1	1	1	HOW PLANTS ARE TRAINED TO WORK FOR MAN
0	Set theory	0	0	0	1	On a Property of the Class of all Real Algebraic Numbers
0	Telephone	1	1	1	1	Improvement in telegraphy. US174465A United States. Worldwide applications
0	Incandescent light bulb (fiber element)	1	1	1	1	Electric lamp. H01K1/14 Incandescent bodies characterised by the shape. US223898A United States. Worldwide applications
0	Periodic table of elements	1	1	1	1	On the Relationship of the Properties of the Elements to their Atomic Weights [Original: Ueber die Beziehungen der Eigenschaften zu den Atomgewichten der Elemente]
0	Cell division	1	1	0	1	Zellsubstanz, Kern und Zelltheilung
0	Alternating current	1	1	1	1	Dynamo-Electric Machine. US359748A United States. Worldwide applications
0	Mental illness classification	1	1	1	1	Compendium der Psychiatrie
0	Evidence of electromagnetic radiation	1	1	1	1	On electromagnetic effects produced by electrical disturbances in insulators
0	Liquid crystals	1	1	1	1	Contributions to the knowledge of cholesterol
0	Contribution to three-body problem	1	0	1	1	On the Three-body Problem and the Equations of Dynamics [Original: Sur le problème des trois corps et les équations de dynamique]
0	Automobile	1	1	1	1	ENGINE DRIVEN VEHICLE. Patent no. 376,638
0	Psychoanalysis	0	1	1	1	Project for a scientific psychology (Mosbacher & Strachey)
0	Relationship between CO2 and global temperature	1	1	1	1	XXXI. On the influence of carbonic acid in the air upon the temperature of the ground
0	Virus	1	1	1	1	Concerning a Contagium vivum fluidum as cause of the spot disease of tobacco leaves [Original: Ueber ein Contagium vivum fluidum als Ursache der Fleckenkrankheit der Tabaksblätter]
0	Mitochondria	1	1	0	1	Weitere Mitteilungen über die Mitochondria
0	Atmospheric layers	1	1	1	1	Variations de la temperature de l'air libre dans la zone comprise entre 8 km et 13 km d'altitude
0	Hormones	1	1	1	1	The mechanism of pancreatic secretion
0	Vacuum tube (thermionic valve)	1	1	1	1	Improvements in Instruments for Detecting and Measuring Alternating Electric Currents
0	Relativity (special) / E = mc2	1	0	1	1	On the Electrodynamics of Moving Bodies [Zur Elektrodynamik bewegter Körper]
0	Genetics	1	1	1	1	On the inheritance of heterostylism in Primula
0	Configuration of chromosomes	1	1	1	1	Studies in Spermatogenesis with especial reference to the "accessory chromosome"
0	IQ test	1	1	1	1	New methods for the diagnosis of the intellectual level of subnormals
0	Understanding of soil fertility	1	1	1	1	How to build up worn out soils
0	Practical airplane	1	1	1	1	Flying-machine. US821393A United States. Worldwide applications 1903
0	Radioactive dating	1	1	1	1	Ultimate disintegration products of the radioactive elements; Part II, Disintegration products of uranium
0	Plastic	1	1	1	1	The Synthesis, Constitution, and Uses of Bakelite
0	Antibiotics	1	1	1	1	Closing Notes to The Experimental Chemotherapy of Spirilloses
0	Fault lines	1	0	1	1	The elastic-rebound theory of earthquakes
0	Contemporary anthropology	1	1	1	1	The Mind of Primitive Man
0	Relation between period and luminosity in Cepheid variables	1	0	0	1	Periods of 25 Variable Stars in the Small Magellanic Cloud
0	Moseley’s law (x-rays emitted by atoms)	1	1	1	1	XCIII. The high-frequency spectra of the elements
0	Earth's core and mantle	1	1	1	1	Ueber Erdbebenwellen. VII A. Beobachtungen an Registrierungen von Fernbeben in Göttingen und Folgerung über die Konstitution des Erdkörpers
0	Liquid fueled rocket	1	1	1	1	Rocket apparatus. US1102653A United States. Application granted
0	Continental drift	1	1	1	1	The Origin of Continents and Oceans [Original: Die Entstehung der Kontinente und Ozeane]
0	Black holes	1	0	1	1	On the gravitational field of a sphere of incompressible fluid according to Einstein's theory
0	Partition of numbers	0	0	0	1	Asymptotic Formulaæ in Combinatory Analysis
0	Analytic psychology/psychoanalytic method	1	1	1	1	Psychological Types [Hull/Baynes]
0	Explanation of law of gravitation	1	0	0	1	The mathematical theory of relativity
0	Human evolution	1	0	1	1	Australopithecus africanus, The Man-Ape of South Africa
0	Composition of the sun	1	0	1	1	Stellar Atmospheres: a Contribution to the Observational Study of High Temperature in the Reversing Layers of Stars
0	Expanding universe	1	0	0	1	Extragalactic nebulae
0	Game theory	1	0	0	1	On the Theory of Games of Strategy
0	Cultural determinism	1	0	1	1	Coming of Age in Samoa; a psychological study of primitive youth for western civilisation
0	Vernalization	1	1	1	1	A study of the effect of the thermic factor upon the duration of the developmental stages of plants
0	Turbojet engine	1	1	1	1	Improvements relating to the propulsion of aircraft and other vehicles. GB347206A United Kingdom. Worldwide applications
0	Incompleteness theorem	0	0	0	1	On Formally Undecidable Propositions of Principia Mathematica And Related Systems
0	Ecosystem	1	0	0	1	The use and abuse of vegetational concepts and terms
0	Radar detection	1	1	1	1	Improvements in wireless direction and position finding. GB426328A United Kingdom. Application filed
0	Turing machine	0	0	1	1	On Computable Numbers, with an Application to the Entscheidungsproblem
0	Stress response	1	1	1	1	A Syndrome produced by Diverse Nocuous Agents
0	Role of genetics in evolution/Modern synthesis	1	1	0	1	Genetics and the Origin of Species
0	Coelacanth	1	0	0	1	A Living Fish of Mesozoic Type
0	Behaviorism	1	1	1	1	The Behavior of Organisms: An Experimental Analysis
0	Nuclear fission	1	1	1	1	Disintegration of Uranium by Neutrons: a New Type of Nuclear Reaction
0	Blood plasma	1	1	1	1	Banked Blood: A Study in Blood Preservation
0	Peripatric speciation in evolution/Modern synthesis	1	0	1	1	Systematics and the Origin of Species, from the Viewpoint of a Zoologist
0	Pace of evolution (via paleontological evidence)	1	0	1	1	Tempo and Mode in Evolution
0	Atomic bomb	1	1	1	1	J. Robert Oppenheimer [Encyclopedia Britannica] [Michel Rouzé]
0	Big bang theory	1	0	1	1	A homogeneous universe of constant mass and increasing radius accounting for the radial velocity of extra-galactic nebulae
0	Information theory	1	0	1	1	A mathematical theory of communication
0	Steady-state theory	0	0	0	1	A New Model for the Expanding Universe
0	Child development	1	0	1	1	The Origins of Intelligence in Children [Original: La Naissance de l’intelligence chez l’enfant]
0	Human sexuality	1	1	1	1	Sexual Behavior in the Human Male
0	Compiler for developing computer codes	1	0	1	1	The education of a computer
0	Fusion	1	1	1	1	High temperature apparatus. US2910414A United States. Classifications G21B1/055 Stellarators. Worldwide applications
0	Empirical foundation of molecular structure of DNA	1	1	1	1	Crystallite growth in graphitizing and non-graphitizing carbons
0	Hydrogen bomb	1	1	1	1	OPERATION IVY. United States Atmospheric Nuclear Weapons Tests Nuclear Test Personnel Review
0	Origins of life	1	1	1	1	A Production of Amino Acids Under Possible Primitive Earth Conditions
0	High-productivity wheat (agricultural revolution)	1	1	1	1	The rapid increase and distribution of stem rust race 49 further complicates the program of developing stem rust resistant wheats for Mexico
0	Vaccine for polio	1	1	1	1	Formaldehyde treatment and safety testing of experimental poliomyelitis vaccines
0	Pheromones	1	1	1	1	Source and Possible Nature of the Odor Trail of Fire Ants
0	Seafloor spreading	1	0	1	1	History of Ocean Basins
0	Syntactic structure of language (universal grammar)	0	0	1	1	Syntactic Structures
0	Homo Habilis	1	0	0	1	A new fossil skull from Olduvai
0	Nature of the atmosphere	1	0	1	1	Energy and Numerical Weather Prediction
0	Negative effects of pesticides	1	1	0	1	Silent Spring
0	Structural anthropology	1	0	1	1	The Savage Mind [George Weidenfeld and Nicolson]
0	Quasars	1	0	1	1	Optical identification of 3C 48, 3C 196, and 3C 286 with stellar objects
0	Symbiosis as evolutionary force	1	0	1	1	On the origin of mitosing cells
0	Dark matter	1	0	1	1	Rotation of the Andromeda nebula from a spectroscopic survey of emission regions
0	Social behavior of chimpanzees	1	0	0	1	In the Shadow of Man
0	Punctuated equilibrium in evolution	1	0	1	1	Punctuated equilibria: an alternative to phyletic gradualism
0	Black hole lifespan (Hawking radiation)	0	0	0	1	Particle creation by black holes
0	Nature of dinosaurs	1	0	1	1	Dinosaur renaissance
0	Fractal geometry	1	0	1	1	The fractal geometry of nature
0	World wide web	1	0	0	1	Information management: A proposal. No. CERN-DD-89-001-OC
0	Genes-causing genetic diseases	1	1	1	1	Identification of the Cystic Fibrosis Gene: Chromosome Walking and Jumping
0	Danger model of the immune system	1	1	0	1	Tolerance, Danger, and the Extended Family
0	Computational theory of mind	1	0	0	1	How the Mind Works
0	Human genome	1	1	1	1	Finishing the euchromatic sequence of the human genome
0	Coronavirus mRNA vaccine	1	1	1	1	Safety and efficacy of the BNT162b2 mRNA Covid-19 vaccine
